# Supplementary material for: Genome-wide terpene gene clusters analysis in Euphorbiaceae
Source: Hortic Res. 2025 May 23;12(7):uhaf097. doi: 10.1093/hr/uhaf097 (PMC12117367; doi:10.1093/hr/uhaf097)
Supplement: Web_Material_uhaf097 [file web_material_uhaf097.zip]

Archive with 1 entries (1 files):
- Supplement Fig.pdf
